# Supplementary material for: Chromatin structural gene expression stratifies cardiac cell populations in health and disease
Source: Epigenetics. 2025 Oct 21;20(1):2566505. doi: 10.1080/15592294.2025.2566505 (PMC12542603; doi:10.1080/15592294.2025.2566505)
Supplement: Supplemental Material [file KEPI_A_2566505_SM2805.zip]

Archive with 3 entries (2 files):
- SI-tables/
- SI-tables/Table_1.docx
- SI-tables/Table_2.docx
