# Supplementary material for: Chromatin structural gene expression stratifies cardiac cell populations in health and disease
Source: Epigenetics. 2025 Oct 21;20(1):2566505. doi: 10.1080/15592294.2025.2566505 (PMC12542603; doi:10.1080/15592294.2025.2566505)
Supplement: Supplemental Material [file KEPI_A_2566505_SM7732.zip]

Archive with 11 entries (10 files):
- SI-figures/
- SI-figures/Sup._Fig.1.JPG
- SI-figures/Sup._Fig.2.JPG
- SI-figures/Sup._Fig.3.JPG
- SI-figures/Sup._Fig.4.JPG
- SI-figures/Sup._Fig.5.JPG
- SI-figures/Sup._Fig.6.JPG
- SI-figures/Sup._Fig.7.JPG
- SI-figures/Sup._Fig.8.JPG
- SI-figures/Sup._Fig.9.JPG
- SI-figures/Supplementary Figures caption.docx
